# Supplementary material for: 5-Bromo-2-methyl­pyridine N-oxide
Source: Acta Crystallogr Sect E Struct Rep Online. 2008 May 10;64(Pt 6):o1060. doi: 10.1107/S1600536808013391 (PMC2961373; doi:10.1107/S1600536808013391)
Supplement: Supplementary file 2 [file e-64-o1060-Isup2.hkl]

# 
# h,k,l, Fc-squared, Fo-squared, sigma(Fo-squared) and status flag 
# 
data_I
_shelx_title ' N in P2(1)/n' 
_shelx_refln_list_code          4 
_shelx_F_calc_maximum      155.96 
_exptl_crystal_F_000       368.00 
_reflns_d_resolution_high  0.8359 
 
loop_ 
 _symmetry_equiv_pos_as_xyz 
 'x, y, z' 
 '-x+1/2, y+1/2, -z+1/2' 
 '-x, -y, -z' 
 'x-1/2, -y-1/2, z-1/2' 
 
_cell_length_a     7.3060 
_cell_length_b    11.3510 
_cell_length_c     8.4950 
_cell_angle_alpha  90.000 
_cell_angle_beta  111.010 
_cell_angle_gamma  90.000 
 
_shelx_F_squared_multiplier     1.000 
 
loop_ 
 _refln_index_h 
 _refln_index_k 
 _refln_index_l 
 _refln_F_squared_calc 
 _refln_F_squared_meas 
 _refln_F_squared_sigma 
 _refln_observed_status 
   2   0   0     2594.37     2751.91     45.44 o 
   4   0   0     1621.58     1705.57     48.84 o 
   6   0   0     1312.88     1343.54     55.73 o 
   8   0   0       41.18       99.16     36.11 o 
   1   1   0     2429.63     2024.85      6.86 o 
   2   1   0     6465.00     6271.98     66.62 o 
   3   1   0     1141.13     1150.75     36.66 o 
   4   1   0     4804.43     4511.77     76.00 o 
   5   1   0       61.93      117.55     23.72 o 
   6   1   0       22.09       22.49     26.87 o 
   7   1   0       10.88       32.04     32.04 o 
   8   1   0      170.88      212.57     37.22 o 
   0   2   0     3890.87     4489.95     35.65 o 
   1   2   0       45.60       45.81      9.29 o 
   2   2   0     1503.39     1547.88     33.57 o 
   3   2   0      550.53      669.53     29.90 o 
   4   2   0      349.87      301.46     28.59 o 
   5   2   0       39.94        1.33     24.04 o 
   6   2   0     1628.86     1600.69     58.44 o 
   7   2   0       10.93       14.82     30.85 o 
   8   2   0       88.56      154.98     31.75 o 
   1   3   0     1455.05     1586.66     29.40 o 
   2   3   0     6365.57     6083.32     65.26 o 
   3   3   0       22.14       13.26     17.90 o 
   4   3   0     3133.62     2960.43     63.76 o 
   5   3   0       28.95       20.48     25.36 o 
   6   3   0       66.06       34.33     30.25 o 
   7   3   0        2.89       26.84     34.46 o 
   0   4   0    13269.41    12855.36     80.68 o 
   1   4   0      691.17      789.68     23.18 o 
   2   4   0     1408.08     1452.58     35.91 o 
   3   4   0        0.18       13.87     16.88 o 
   4   4   0      543.64      553.64     36.02 o 
   5   4   0       61.97       42.97     29.56 o 
   6   4   0      608.83      611.25     48.76 o 
   7   4   0      181.37      178.95     37.63 o 
   1   5   0      133.68      155.64     14.86 o 
   2   5   0     4075.28     4145.17     60.42 o 
   3   5   0      278.65      217.29     25.76 o 
   4   5   0     1228.43     1263.45     48.14 o 
   5   5   0       31.72       24.42     31.67 o 
   6   5   0        9.32       34.71     33.56 o 
   7   5   0       26.08       76.49     36.23 o 
   0   6   0     4429.16     4902.11     64.10 o 
   1   6   0      335.75      337.06     22.53 o 
   2   6   0     1501.37     1567.47     42.23 o 
   3   6   0       90.47      140.31     24.07 o 
   4   6   0       71.38       68.34     29.33 o 
   5   6   0       14.14       14.85     32.71 o 
   6   6   0      792.01      968.47     58.62 o 
   7   6   0        2.40       41.23     41.23 o 
   1   7   0      548.98      543.45     29.61 o 
   2   7   0     1928.95     1827.36     50.04 o 
   3   7   0      141.34      153.57     27.88 o 
   4   7   0     1581.58     1607.04     60.67 o 
   5   7   0      306.11      295.02     45.01 o 
   6   7   0        2.77       18.01     39.66 o 
   0   8   0     1584.89     1717.25     50.67 o 
   1   8   0      178.87      207.59     25.72 o 
   2   8   0      588.64      632.16     39.02 o 
   3   8   0        9.30        4.21     28.05 o 
   4   8   0      481.81      524.38     46.27 o 
   5   8   0       64.21        7.89     44.26 o 
   6   8   0      383.49      433.38     57.01 o 
   1   9   0       23.22       49.62     27.58 o 
   2   9   0     3015.64     3229.38     77.59 o 
   3   9   0      169.04      145.41     38.57 o 
   4   9   0      533.80      541.56     54.51 o 
   5   9   0      120.19      109.72     46.39 o 
   6   9   0        2.80       27.85     50.84 o 
   0  10   0     1602.95     1689.64     62.00 o 
   1  10   0     1201.62     1399.57     59.84 o 
   2  10   0      813.55      930.82     53.12 o 
   3  10   0        5.58       23.06     41.57 o 
   4  10   0      140.88      161.55     47.04 o 
   5  10   0      131.54      156.74     52.43 o 
   1  11   0       17.76        3.81     41.42 o 
   2  11   0       95.66       45.20     48.97 o 
   3  11   0      402.90      504.60     62.01 o 
   4  11   0      350.54      436.46     61.15 o 
   0  12   0      560.27      577.23     59.69 o 
   1  12   0      252.17      364.14     49.87 o 
   2  12   0       27.69       58.34     53.60 o 
   3  12   0       10.80       57.61     57.61 o 
   1  13   0       93.89       23.18     51.48 o 
   2  13   0      202.39      311.23     64.24 o 
  -7   0   1      615.23      718.62     38.95 o 
  -5   0   1      110.28       77.26     20.18 o 
  -3   0   1     4310.88     3828.39     55.53 o 
  -1   0   1     2728.72     2477.11     36.82 o 
   1   0   1      272.09      326.88     16.77 o 
   3   0   1     3754.77     3835.71     69.18 o 
   5   0   1     1466.22     1574.59     60.47 o 
   7   0   1      326.30      254.66     46.83 o 
  -8   1   1        3.92        1.39     26.19 o 
  -7   1   1       22.15       29.85     25.80 o 
  -6   1   1       40.58       31.27     22.42 o 
  -5   1   1     2333.52     2053.43     50.02 o 
  -4   1   1      245.29      262.45     21.32 o 
  -3   1   1     5753.16     5769.02     11.85 o 
  -2   1   1       36.49       60.60     12.24 o 
  -1   1   1     1526.39     1887.18     31.10 o 
   0   1   1        0.25       10.02      4.60 o 
   1   1   1     3922.47     3934.66     44.41 o 
   2   1   1       22.68       55.62     12.83 o 
   3   1   1     3454.88     3112.79     58.45 o 
   4   1   1      409.08      461.23     33.03 o 
   5   1   1       33.57       24.58     25.99 o 
   6   1   1        2.11       33.37     33.37 o 
   7   1   1      248.21      336.23     45.97 o 
  -8   2   1        1.29       22.59     28.37 o 
  -7   2   1      181.91      207.80     32.30 o 
  -6   2   1       42.26       48.70     22.88 o 
  -5   2   1      352.50      281.96     26.03 o 
  -4   2   1      113.18      126.40     18.35 o 
  -3   2   1     1617.22     1466.86     36.32 o 
  -2   2   1        6.89       15.82     12.83 o 
  -1   2   1    16666.85    16661.87    370.12 o 
   0   2   1      826.84     1087.44     79.71 o 
   1   2   1    15459.86    15948.48     93.79 o 
   2   2   1      532.27      613.83     23.67 o 
   3   2   1     2414.28     2201.54     48.39 o 
   4   2   1       28.11        0.00     21.29 o 
   5   2   1     2135.79     1975.55     60.06 o 
   6   2   1       11.23       28.62     31.72 o 
   7   2   1       48.70       40.88     42.02 o 
  -8   3   1       16.27        4.41     28.22 o 
  -7   3   1      159.87      159.48     31.78 o 
  -6   3   1       24.88       10.06     23.33 o 
  -5   3   1     1853.13     1736.76     50.70 o 
  -4   3   1       69.15      103.05     19.15 o 
  -3   3   1     2806.99     3076.68     55.41 o 
  -2   3   1      239.40      318.61     21.36 o 
  -1   3   1      482.94      636.60     20.80 o 
   0   3   1      880.44      931.55    554.60 o 
   1   3   1    19966.27    19380.95    449.99 o 
   2   3   1      985.69     1035.09     31.34 o 
   3   3   1     3565.18     3248.20     59.52 o 
   4   3   1      147.56      115.96     25.96 o 
   5   3   1       46.92       45.87     29.24 o 
   6   3   1        1.38       18.95     31.79 o 
   7   3   1      335.66      403.16     44.50 o 
  -8   4   1        8.31       20.06     34.63 o 
  -7   4   1      746.14      724.37     45.96 o 
  -6   4   1        2.70       46.28     23.03 o 
  -5   4   1      335.08      351.56     32.62 o 
  -4   4   1      361.05      380.58     28.37 o 
  -3   4   1     5603.30     5314.73     76.70 o 
  -2   4   1     1350.63     1037.08     14.28 o 
  -1   4   1     6526.84     7111.60     63.79 o 
   0   4   1      195.18      184.38      9.18 o 
   1   4   1      283.83      265.43     18.02 o 
   2   4   1      152.12      188.88     18.62 o 
   3   4   1     1205.10     1063.84     38.91 o 
   4   4   1       14.96        2.57     23.76 o 
   5   4   1     1725.97     1654.60     60.54 o 
   6   4   1       26.30       75.63     34.45 o 
   7   4   1      217.64      241.11     41.96 o 
  -7   5   1       13.95       34.81     34.81 o 
  -6   5   1       37.84       25.31     30.68 o 
  -5   5   1     1828.97     1711.20     57.18 o 
  -4   5   1      419.50      530.95     34.85 o 
  -3   5   1     3569.96     3748.73     68.98 o 
  -2   5   1        5.76       11.66     19.65 o 
  -1   5   1      182.41      163.12     18.14 o 
   0   5   1        5.56        8.60      7.79 o 
   1   5   1     3648.69     3566.24     52.98 o 
   2   5   1      951.65      914.24     34.29 o 
   3   5   1     2882.02     2710.04     60.45 o 
   4   5   1       83.40       56.65     30.42 o 
   5   5   1        1.35        1.67     33.50 o 
   6   5   1        0.79       45.79     35.28 o 
   7   5   1      386.93      385.22     52.24 o 
  -7   6   1      420.27      458.71     45.35 o 
  -6   6   1       82.59       22.83     33.95 o 
  -5   6   1       42.98       54.98     26.79 o 
  -4   6   1       12.44       18.77     25.91 o 
  -3   6   1     1168.33     1310.02     47.78 o 
  -2   6   1      605.61      621.07     32.35 o 
  -1   6   1     6949.08     6758.76     15.67 o 
   0   6   1      152.56      134.34     12.38 o 
   1   6   1      347.22      329.49     22.74 o 
   2   6   1       13.62       17.37     20.88 o 
   3   6   1     2041.87     1861.50     54.08 o 
   4   6   1      198.25      191.03     36.13 o 
   5   6   1      908.33      989.30     57.38 o 
   6   6   1       84.57       56.92     45.01 o 
  -7   7   1       17.13       15.05     36.34 o 
  -6   7   1       97.86       68.34     40.69 o 
  -5   7   1      317.74      242.95     48.35 o 
  -4   7   1      362.13      367.80     38.38 o 
  -3   7   1     1344.31     1627.82     55.02 o 
  -2   7   1        2.11       16.66     22.67 o 
  -1   7   1       27.56       50.36     19.53 o 
   0   7   1      744.72      646.53     12.37 o 
   1   7   1     4663.06     4403.94     67.14 o 
   2   7   1     1172.36      977.71     39.84 o 
   3   7   1     2634.99     2359.17     65.49 o 
   4   7   1        1.62       26.38     30.11 o 
   5   7   1       57.40       68.42     40.02 o 
   6   7   1       21.78       36.86     44.69 o 
  -6   8   1        3.71       31.97     43.22 o 
  -5   8   1       88.83      138.96     42.78 o 
  -4   8   1        6.38       24.74     33.69 o 
  -3   8   1      930.24     1044.14     49.91 o 
  -2   8   1      989.62     1147.44     47.70 o 
  -1   8   1     2607.51     2103.75     21.11 o 
   0   8   1      806.82      808.43     35.75 o 
   1   8   1      276.85      280.39     27.75 o 
   2   8   1      139.24      160.08     29.43 o 
   3   8   1       13.34       24.06     30.06 o 
   4   8   1      445.61      408.84     47.84 o 
   5   8   1      393.91      376.60     56.68 o 
   6   8   1       86.87      133.55     50.65 o 
  -6   9   1      106.18      120.11     50.51 o 
  -5   9   1      608.33      640.55     57.90 o 
  -4   9   1      450.75      507.22     47.20 o 
  -3   9   1      368.61      416.01     42.01 o 
  -2   9   1        7.28        1.40     28.22 o 
  -1   9   1       58.67       66.29     29.78 o 
   0   9   1      199.28      169.82     86.32 o 
   1   9   1     1190.13     1298.50     52.03 o 
   2   9   1      313.07      347.28     39.07 o 
   3   9   1      224.12      198.57     40.50 o 
   4   9   1      116.45      145.22     45.56 o 
   5   9   1        6.93       48.25     49.21 o 
  -5  10   1       47.96       18.88     45.51 o 
  -4  10   1       53.55       61.73     40.85 o 
  -3  10   1       70.60      134.26     35.87 o 
  -2  10   1      161.66      153.86     37.71 o 
  -1  10   1     1005.26     1151.14     55.71 o 
   0  10   1      368.77      391.32     34.18 o 
   1  10   1       45.72       94.93     31.72 o 
   2  10   1       45.75       15.59     35.63 o 
   3  10   1      301.83      318.84     47.98 o 
   4  10   1      134.45      152.99     51.78 o 
   5  10   1      521.12      477.01     68.32 o 
  -5  11   1      126.52       36.13     43.82 o 
  -4  11   1      175.97      192.99     42.31 o 
  -3  11   1      435.26      488.19     49.37 o 
  -2  11   1        6.91       15.93     39.61 o 
  -1  11   1       15.31        0.00     38.10 o 
   0  11   1      135.19      159.65     29.14 o 
   1  11   1      644.69      840.06     56.56 o 
   2  11   1      129.76      174.06     43.19 o 
   3  11   1      426.03      535.06     57.55 o 
   4  11   1       75.88       85.27     57.83 o 
  -4  12   1        1.76       11.93     41.95 o 
  -3  12   1       71.95       75.43     45.32 o 
  -2  12   1      125.80      199.95     46.14 o 
  -1  12   1      902.54      823.64     61.10 o 
   0  12   1      296.88      344.49     37.66 o 
   1  12   1      141.83      197.99     53.06 o 
   2  12   1       32.28       98.06     48.60 o 
   3  12   1      134.89       52.06     52.06 o 
  -2  13   1       18.14        0.00     42.86 o 
  -1  13   1      200.57      227.45     56.00 o 
   0  13   1      183.82      229.78     39.68 o 
   1  13   1      239.34      282.68     62.85 o 
  -8   0   2      259.61      290.92     34.64 o 
  -6   0   2      219.57      256.41     28.48 o 
  -4   0   2     1679.86     1714.95     43.13 o 
  -2   0   2     3997.02     3982.91     52.24 o 
   0   0   2     5588.90     5764.58     63.22 o 
   2   0   2     2097.04     2120.76     50.21 o 
   4   0   2     4632.84     4753.75     97.23 o 
   6   0   2       40.66      127.66     48.57 o 
  -8   1   2       42.13       79.37     27.42 o 
  -7   1   2        3.04       35.11     25.47 o 
  -6   1   2     1711.05     1632.60     51.36 o 
  -5   1   2       78.72       97.84     18.67 o 
  -4   1   2     2204.58     2122.38     47.00 o 
  -3   1   2       40.59       17.69     12.78 o 
  -2   1   2     1611.82     1538.20     11.98 o 
  -1   1   2       30.23       15.91      7.54 o 
   0   1   2    24324.93    17801.27   4635.42 o 
   1   1   2       38.79       67.15     13.03 o 
   2   1   2     4201.60     3668.98     60.77 o 
   3   1   2       45.19       84.22     20.36 o 
   4   1   2      152.40      135.47     30.86 o 
   5   1   2        4.82        9.07     33.73 o 
   6   1   2      928.13     1200.99     70.79 o 
   7   1   2        6.59       42.26     52.78 o 
  -8   2   2      338.55      402.40     36.35 o 
  -7   2   2        1.05       13.67     24.32 o 
  -6   2   2      100.92      133.62     24.78 o 
  -5   2   2       41.74       28.47     19.25 o 
  -4   2   2     3222.27     2772.30     53.96 o 
  -3   2   2     2103.90     1915.12     15.70 o 
  -2   2   2    15130.55    13337.01    100.13 o 
  -1   2   2      719.80      577.02      7.33 o 
   0   2   2      935.53     1256.28    180.57 o 
   1   2   2      912.05      825.64     32.73 o 
   2   2   2     3227.72     3174.31     56.62 o 
   3   2   2      168.76      155.69     24.19 o 
   4   2   2     3407.61     3056.15     78.08 o 
   5   2   2       56.23       38.62     41.03 o 
   6   2   2      170.27      235.76     48.56 o 
   7   2   2        8.73       64.28     50.81 o 
  -8   3   2        1.46        1.51     29.89 o 
  -7   3   2      194.46      135.93     29.83 o 
  -6   3   2     1178.73     1311.90     24.34 o 
  -5   3   2       80.77      132.73     22.34 o 
  -4   3   2     1075.70      928.31     35.67 o 
  -3   3   2       90.51       76.35     19.23 o 
  -2   3   2       35.88        2.20     14.79 o 
  -1   3   2      567.98      627.38     19.71 o 
   0   3   2     6902.98     6983.17   4071.64 o 
   1   3   2      130.88      156.26     18.25 o 
   2   3   2     1182.19     1052.43     37.80 o 
   3   3   2       44.82       70.45     23.36 o 
   4   3   2      197.99      165.29     35.36 o 
   5   3   2      151.89      127.00     41.64 o 
   6   3   2      415.60      480.07     55.44 o 
   7   3   2       16.07       16.23     46.80 o 
  -8   4   2       99.40      105.87     34.61 o 
  -7   4   2       80.40       62.39     30.00 o 
  -6   4   2        6.28       36.39     22.02 o 
  -5   4   2       20.03       12.04     22.95 o 
  -4   4   2      907.44      721.29     40.95 o 
  -3   4   2       34.77       23.18     19.36 o 
  -2   4   2     6043.14     5743.80     15.26 o 
  -1   4   2      127.63      119.68     13.44 o 
   0   4   2     1911.00     2194.02     54.04 o 
   1   4   2      957.99     1123.94     35.89 o 
   2   4   2     1247.84     1367.55     43.36 o 
   3   4   2      139.02      178.59     27.66 o 
   4   4   2     2933.44     2846.03     76.90 o 
   5   4   2        8.88       74.35     35.47 o 
   6   4   2       65.89       76.89     42.50 o 
   7   4   2        2.98        9.09     45.85 o 
  -8   5   2       77.02       86.86     33.67 o 
  -7   5   2       23.69        1.56     30.65 o 
  -6   5   2      685.42      487.49     46.51 o 
  -5   5   2       19.00       15.58     24.22 o 
  -4   5   2      611.19      448.60     23.11 o 
  -3   5   2      126.36      151.14     23.02 o 
  -2   5   2      208.14      212.91     13.40 o 
  -1   5   2      602.39      697.61     24.26 o 
   0   5   2     5533.21     5353.81    343.09 o 
   1   5   2      108.77       53.54     21.76 o 
   2   5   2     5751.87     6106.56     83.68 o 
   3   5   2      757.65      648.48     41.40 o 
   4   5   2       32.72       65.07     31.05 o 
   5   5   2       62.50       55.77     37.93 o 
   6   5   2      671.36      656.68     59.87 o 
  -7   6   2        0.30       14.70     32.38 o 
  -6   6   2       86.21      100.83     33.88 o 
  -5   6   2      105.82       48.60     26.95 o 
  -4   6   2     1254.90     1190.65     48.20 o 
  -3   6   2      496.04      394.13     18.51 o 
  -2   6   2     3742.32     3645.80     17.42 o 
  -1   6   2     1168.20      931.28     15.17 o 
   0   6   2      170.30      192.91     14.63 o 
   1   6   2       20.09        2.85     18.24 o 
   2   6   2     2164.70     2156.20     56.20 o 
   3   6   2       70.00        8.20     28.78 o 
   4   6   2      452.21      452.16     42.60 o 
   5   6   2      219.65      272.36     46.27 o 
   6   6   2       54.35      109.65     42.62 o 
  -7   7   2       36.41       96.18     32.68 o 
  -6   7   2      513.36      506.19     33.15 o 
  -5   7   2       39.45       33.86     29.72 o 
  -4   7   2      990.90     1021.36     27.49 o 
  -3   7   2        0.70        5.71     22.89 o 
  -2   7   2      558.32      488.88     17.92 o 
  -1   7   2      100.14       89.09     21.24 o 
   0   7   2     2246.08     2156.84     72.06 o 
   1   7   2      305.36      270.50     27.93 o 
   2   7   2      684.30      687.16     38.43 o 
   3   7   2       26.63       25.20     29.68 o 
   4   7   2       78.79       32.75     40.62 o 
   5   7   2        0.63        0.38     38.44 o 
   6   7   2      410.89      432.53     57.44 o 
  -7   8   2       13.84       44.72     34.57 o 
  -6   8   2       38.41       16.73     35.87 o 
  -5   8   2       52.13       28.04     32.82 o 
  -4   8   2      773.32      814.15     48.11 o 
  -3   8   2      246.97      191.82     23.63 o 
  -2   8   2     2408.47     2363.11     59.11 o 
  -1   8   2      124.75       89.63     23.95 o 
   0   8   2      200.63      197.44     18.54 o 
   1   8   2       59.32       33.75     24.67 o 
   2   8   2     1646.15     1528.94     56.22 o 
   3   8   2      234.31      201.72     39.78 o 
   4   8   2     1196.57     1143.13     63.47 o 
   5   8   2      212.40      184.96     51.70 o 
  -6   9   2      229.26      218.26     42.65 o 
  -5   9   2      160.10       81.06     38.05 o 
  -4   9   2       78.65       75.24     75.24 o 
  -3   9   2       32.99       21.80     31.76 o 
  -2   9   2       39.62       17.54     24.02 o 
  -1   9   2      571.44      555.24     25.05 o 
   0   9   2     1248.40     1219.73     35.12 o 
   1   9   2      571.50      546.18     40.65 o 
   2   9   2     1372.39     1341.28     56.59 o 
   3   9   2       35.07       25.29     38.15 o 
   4   9   2       73.18       97.88     45.64 o 
   5   9   2       52.60       19.29     48.12 o 
  -5  10   2      146.56      132.19     35.24 o 
  -4  10   2      524.01      545.94     50.43 o 
  -3  10   2       78.73       18.15     31.07 o 
  -2  10   2     1025.66     1095.60     55.26 o 
  -1  10   2      158.85       70.15     30.51 o 
   0  10   2       80.92       90.08     23.70 o 
   1  10   2        6.82       45.20     32.77 o 
   2  10   2      494.49      436.96     47.07 o 
   3  10   2      175.20      196.20     45.73 o 
   4  10   2      263.56      182.46     57.20 o 
  -5  11   2      162.45      134.32     35.76 o 
  -4  11   2      670.17      600.25     41.74 o 
  -3  11   2        0.50       34.68     36.92 o 
  -2  11   2      310.95      260.22     30.99 o 
  -1  11   2      663.09      662.13     52.97 o 
   0  11   2     1131.60     1042.74     43.02 o 
   1  11   2      451.42      403.27     51.32 o 
   2  11   2      163.58      162.15     45.03 o 
   3  11   2       15.35       13.63     48.47 o 
  -4  12   2       50.36       71.73     44.46 o 
  -3  12   2      483.84      397.16     41.11 o 
  -2  12   2       92.00      109.76     44.31 o 
  -1  12   2      149.51      159.40     49.56 o 
   0  12   2      113.74        4.13     54.93 o 
   1  12   2       32.38       35.36     47.90 o 
   2  12   2      192.60       63.44     58.57 o 
  -2  13   2        3.31       42.27     42.27 o 
  -1  13   2       28.20       11.36     46.61 o 
   0  13   2      114.21       45.51     35.35 o 
   1  13   2      260.90      260.38     62.63 o 
  -7   0   3      171.90      238.00     33.75 o 
  -5   0   3     1410.89     1431.17     47.89 o 
  -3   0   3     6555.64     5744.79     73.31 o 
  -1   0   3     1807.33     1804.91     38.10 o 
   1   0   3     6836.62     6404.06     83.04 o 
   3   0   3     2853.63     2888.76     77.23 o 
   5   0   3      176.92      186.87     46.14 o 
  -8   1   3        0.79       35.31     28.85 o 
  -7   1   3      282.77      245.76     37.46 o 
  -6   1   3      183.67      140.29     27.66 o 
  -5   1   3     1046.96     1035.74     40.86 o 
  -4   1   3       52.79       15.44     17.10 o 
  -3   1   3      950.64     1005.16     33.23 o 
  -2   1   3      620.29      732.31     27.85 o 
  -1   1   3     9875.20     8400.94     66.53 o 
   0   1   3       61.91      102.87     13.18 o 
   1   1   3     4091.99     4078.04     63.96 o 
   2   1   3       67.37       88.03     21.60 o 
   3   1   3      856.42      845.35     47.91 o 
   4   1   3       14.89       19.59     38.29 o 
   5   1   3     1342.26     1392.98     79.23 o 
   6   1   3        1.99       11.98     57.87 o 
  -8   2   3        4.62        3.08     28.15 o 
  -7   2   3       69.67        7.17     30.39 o 
  -6   2   3       28.67       25.48     22.36 o 
  -5   2   3     2512.96     2349.70     19.76 o 
  -4   2   3        2.29        2.00     16.05 o 
  -3   2   3     2123.42     2271.34     49.46 o 
  -2   2   3       10.28       28.88     11.69 o 
  -1   2   3        1.68        4.27     11.08 o 
   0   2   3       90.95       85.45     24.39 o 
   1   2   3     2470.13     2775.17     55.13 o 
   2   2   3      179.19      177.77     25.85 o 
   3   2   3     3148.90     3003.29     76.19 o 
   4   2   3       19.38        0.00     36.65 o 
   5   2   3      330.57      353.25     50.70 o 
   6   2   3        4.78       47.18     56.27 o 
  -8   3   3        4.42       28.16     30.66 o 
  -7   3   3      611.50      474.75     43.22 o 
  -6   3   3        0.43       27.02     27.02 o 
  -5   3   3      524.61      616.88     34.74 o 
  -4   3   3      124.51      162.35     22.09 o 
  -3   3   3     1408.59     1398.74     41.38 o 
  -2   3   3      118.07       99.26     11.69 o 
  -1   3   3     5043.18     5247.71     56.90 o 
   0   3   3       80.38      125.17     13.03 o 
   1   3   3     6980.32     7639.21     90.59 o 
   2   3   3      116.55      129.23     27.58 o 
   3   3   3      196.63      206.53     32.98 o 
   4   3   3      150.45      127.18     40.33 o 
   5   3   3      859.40      996.75     66.87 o 
   6   3   3       73.85        2.95     62.04 o 
  -8   4   3        8.26        3.19     32.18 o 
  -7   4   3        0.07       15.14     28.07 o 
  -6   4   3        0.96       23.36     25.61 o 
  -5   4   3     1035.71      968.96     24.11 o 
  -4   4   3      254.94      340.16     27.02 o 
  -3   4   3     5334.93     5173.06     72.15 o 
  -2   4   3      572.20      634.43     26.32 o 
  -1   4   3        8.51       11.36     14.07 o 
   0   4   3     1028.24     1241.37     65.13 o 
   1   4   3     7254.77     8442.62     97.49 o 
   2   4   3      686.61      799.56     39.92 o 
   3   4   3     2031.68     2104.70     67.24 o 
   4   4   3       29.86       26.17     35.25 o 
   5   4   3        1.25       87.50     46.56 o 
   6   4   3       15.06       47.36     58.33 o 
  -8   5   3       38.00       40.60     33.07 o 
  -7   5   3      410.17      542.71     41.04 o 
  -6   5   3       65.43       21.59     28.10 o 
  -5   5   3      492.63      575.59     35.52 o 
  -4   5   3       63.09       64.31     20.52 o 
  -3   5   3     1362.39     1125.05     20.81 o 
  -2   5   3      971.86      987.66     32.44 o 
  -1   5   3     6295.86     6600.23     72.63 o 
   0   5   3      187.83      202.22     17.01 o 
   1   5   3      141.73      124.81     27.83 o 
   2   5   3       84.56      133.13     28.10 o 
   3   5   3      998.63     1087.07     55.79 o 
   4   5   3       34.37       91.50     39.87 o 
   5   5   3     1010.56     1225.13     74.64 o 
   6   5   3       74.20      100.63     64.70 o 
  -7   6   3        0.01       25.66     31.52 o 
  -6   6   3       28.01       68.83     29.03 o 
  -5   6   3      736.77      665.74     29.42 o 
  -4   6   3      336.72      406.89     31.67 o 
  -3   6   3     1439.04     1218.93     18.19 o 
  -2   6   3       44.75       48.29     20.32 o 
  -1   6   3      591.75      615.86     31.21 o 
   0   6   3      410.37      432.11     21.38 o 
   1   6   3     1598.10     1757.89     55.76 o 
   2   6   3     1117.18      976.96     50.04 o 
   3   6   3     2601.11     2611.68     79.87 o 
   4   6   3       23.62       34.25     45.59 o 
   5   6   3        6.27       53.63     53.63 o 
  -7   7   3      429.71      344.28     33.39 o 
  -6   7   3       53.42       26.21     31.64 o 
  -5   7   3      105.45      157.33     30.37 o 
  -4   7   3       13.50        7.65     22.91 o 
  -3   7   3      567.95      587.66     21.82 o 
  -2   7   3       71.74       61.94     23.33 o 
  -1   7   3     2353.77     2378.26     56.80 o 
   0   7   3      637.11      665.99     25.86 o 
   1   7   3      917.73     1026.92     47.49 o 
   2   7   3       16.44       25.99     34.96 o 
   3   7   3       39.88        7.27     36.47 o 
   4   7   3       80.10       91.64     45.33 o 
   5   7   3      434.51      539.52     64.24 o 
  -7   8   3        0.91        0.00     33.33 o 
  -6   8   3      116.23      104.10     34.12 o 
  -5   8   3      278.92      314.76     36.47 o 
  -4   8   3      473.81      461.00     37.91 o 
  -3   8   3     1992.54     2094.41     60.64 o 
  -2   8   3       20.21       10.87     22.81 o 
  -1   8   3       10.78        4.96     25.30 o 
   0   8   3      124.43       89.41     75.28 o 
   1   8   3     1597.43     1654.58     59.62 o 
   2   8   3       83.12       95.71     37.24 o 
   3   8   3     1041.94      911.28     58.82 o 
   4   8   3       90.87      128.38     42.92 o 
   5   8   3        0.31       42.07     52.54 o 
  -6   9   3       25.68       36.96     33.12 o 
  -5   9   3      320.32      358.06     40.09 o 
  -4   9   3        6.47       27.88     27.88 o 
  -3   9   3        8.37       29.60     29.60 o 
  -2   9   3      598.78      531.16     29.82 o 
  -1   9   3     1802.94     1392.93     31.27 o 
   0   9   3      816.95      544.96    370.25 o 
   1   9   3      544.87      490.77     44.44 o 
   2   9   3        9.15        8.58     36.83 o 
   3   9   3      146.07      126.63     41.76 o 
   4   9   3      127.03      161.07     51.70 o 
  -5  10   3       72.01        8.17     32.27 o 
  -4  10   3      303.75      326.43     40.47 o 
  -3  10   3      499.60      443.93     32.16 o 
  -2  10   3       71.38        9.96     35.68 o 
  -1  10   3       15.68       28.85     38.82 o 
   0  10   3        1.67        4.75     25.08 o 
   1  10   3      240.16      225.29     41.60 o 
   2  10   3      338.52      342.18     44.15 o 
   3  10   3      505.57      416.72     52.90 o 
   4  10   3      100.29      152.42     52.60 o 
  -5  11   3        2.08       10.37     37.65 o 
  -4  11   3       51.07        7.16     32.90 o 
  -3  11   3       41.83       40.80     33.90 o 
  -2  11   3      109.74        7.67     39.66 o 
  -1  11   3      544.42      557.56     56.12 o 
   0  11   3      192.54      123.76     74.78 o 
   1  11   3      108.03       65.91     44.45 o 
   2  11   3       19.82       47.37     43.65 o 
   3  11   3       15.54       33.78     49.15 o 
  -3  12   3      188.64      164.86     43.97 o 
  -2  12   3       13.93       10.63     46.06 o 
  -1  12   3        3.17       81.38     41.74 o 
   0  12   3       70.30       97.00     33.71 o 
   1  12   3      146.60       90.17     54.10 o 
   2  12   3       86.36       20.63     52.85 o 
  -8   0   4        5.15        6.76     32.15 o 
  -6   0   4     2535.86     3038.29     75.35 o 
  -4   0   4     3091.27     2929.05     19.52 o 
  -2   0   4     1631.13     1661.75     45.80 o 
   0   0   4     5077.36     4695.18     50.67 o 
   2   0   4     3370.04     2989.17     81.30 o 
   4   0   4        9.91       33.10     46.70 o 
   6   0   4      158.96      282.35     70.93 o 
  -8   1   4      287.35      253.19     30.00 o 
  -7   1   4        0.50       38.50     26.70 o 
  -6   1   4        3.91        6.84     25.11 o 
  -5   1   4      140.19      127.01     21.29 o 
  -4   1   4      778.19      764.88     35.02 o 
  -3   1   4      764.58      932.75     36.63 o 
  -2   1   4     6356.33     6122.45     67.78 o 
  -1   1   4      186.33      216.05     18.95 o 
   0   1   4      710.91      635.90     94.72 o 
   1   1   4       45.28        7.15     24.27 o 
   2   1   4      408.17      282.66     38.87 o 
   3   1   4       10.89       37.14     38.54 o 
   4   1   4     2064.11     2167.14     90.62 o 
   5   1   4       36.92       93.70     56.46 o 
   6   1   4      122.36       99.12     72.88 o 
  -8   2   4        2.34        1.63     31.79 o 
  -7   2   4       85.07       29.85     29.85 o 
  -6   2   4      358.98      398.30     24.85 o 
  -5   2   4       59.21       92.07     22.92 o 
  -4   2   4     2225.86     2224.33     54.76 o 
  -3   2   4        7.21       26.10     14.82 o 
  -2   2   4       42.83       24.98     12.49 o 
  -1   2   4       82.72       45.92     15.72 o 
   0   2   4     6683.92     6904.92   1433.02 o 
   1   2   4       81.75       72.97     28.10 o 
   2   2   4     2742.72     2634.31     72.23 o 
   3   2   4        4.37       38.46     38.46 o 
   4   2   4       47.24       44.09     47.61 o 
   5   2   4        5.68       36.10     59.45 o 
   6   2   4      297.91      495.36     81.85 o 
  -8   3   4      222.89      198.72     31.52 o 
  -7   3   4       32.27        9.18     27.82 o 
  -6   3   4      256.66      233.37     28.16 o 
  -5   3   4        1.40       22.58     22.58 o 
  -4   3   4      596.32      614.00     33.12 o 
  -3   3   4      198.08      170.42     19.18 o 
  -2   3   4     6486.28     6115.62     68.87 o 
  -1   3   4        2.07       14.92     15.70 o 
   0   3   4     2458.07     2738.21    565.23 o 
   1   3   4      320.83      449.05     33.98 o 
   2   3   4     1216.84     1338.96     55.88 o 
   3   3   4      184.13      183.64     43.12 o 
   4   3   4     2801.52     3059.84    101.38 o 
   5   3   4        4.87        9.10     58.36 o 
   6   3   4      148.40      172.34     73.69 o 
  -8   4   4        2.22        3.28     32.07 o 
  -7   4   4       45.39       31.16     31.85 o 
  -6   4   4      880.95     1050.21     49.35 o 
  -5   4   4       80.15       59.72     26.73 o 
  -4   4   4     1349.65     1269.51     22.74 o 
  -3   4   4       13.05       11.60     17.84 o 
  -2   4   4        8.78       16.88     16.17 o 
  -1   4   4      147.11      146.52     22.03 o 
   0   4   4     2272.18     2308.61    366.17 o 
   1   4   4      536.86      622.05     40.32 o 
   2   4   4     2146.56     2088.25     68.97 o 
   3   4   4      452.06      504.05     50.04 o 
   4   4   4      217.00      201.18     57.89 o 
   5   4   4      127.51      154.28     66.46 o 
  -8   5   4      158.39      138.94     33.59 o 
  -7   5   4        4.03        3.17     32.98 o 
  -6   5   4      146.95      143.42     30.28 o 
  -5   5   4       15.52        9.33     27.17 o 
  -4   5   4      727.40      797.75     39.79 o 
  -3   5   4      211.82      215.50     25.49 o 
  -2   5   4     3673.31     3763.52     64.08 o 
  -1   5   4      160.23      196.26     24.73 o 
   0   5   4      602.76      669.90    111.86 o 
   1   5   4       32.30       21.61     28.78 o 
   2   5   4      107.73       94.80     41.18 o 
   3   5   4        2.87       42.85     42.85 o 
   4   5   4      458.25      428.35     65.99 o 
   5   5   4       10.73       90.61     61.16 o 
  -7   6   4       49.88       12.75     37.00 o 
  -6   6   4      370.43      304.95     27.49 o 
  -5   6   4       43.15       51.93     26.65 o 
  -4   6   4     1212.28     1289.32     47.10 o 
  -3   6   4      145.15      137.72     21.56 o 
  -2   6   4       91.07       46.56     23.29 o 
  -1   6   4      112.54      124.95     26.15 o 
   0   6   4     2538.75     2730.92    203.58 o 
   1   6   4       42.36      110.88     32.02 o 
   2   6   4     3663.90     3415.33     91.87 o 
   3   6   4      156.73      171.28     48.71 o 
   4   6   4        0.26        0.38     48.78 o 
   5   6   4        0.61       21.94     63.43 o 
  -7   7   4       47.72       47.72     31.17 o 
  -6   7   4      131.80      116.60     28.39 o 
  -5   7   4        7.60       14.07     28.69 o 
  -4   7   4      142.72      185.43     28.21 o 
  -3   7   4      436.42      501.75     35.54 o 
  -2   7   4     2465.41     2644.45     63.83 o 
  -1   7   4      850.56      873.85     44.80 o 
   0   7   4      573.74      697.93     31.92 o 
   1   7   4      234.47      267.29     41.24 o 
   2   7   4     1096.78     1102.19     64.37 o 
   3   7   4      331.64      256.33     56.36 o 
   4   7   4      676.47      585.07     72.39 o 
  -6   8   4      191.46      166.56     33.76 o 
  -5   8   4       57.08       99.40     31.28 o 
  -4   8   4      179.05      149.47     27.09 o 
  -3   8   4      158.14      159.85     31.78 o 
  -2   8   4       32.15       71.33     30.15 o 
  -1   8   4      309.06      375.32     39.51 o 
   0   8   4      824.04      979.63     89.84 o 
   1   8   4      255.64      256.06     47.10 o 
   2   8   4      378.32      457.57     51.45 o 
   3   8   4      147.53      121.25     50.97 o 
   4   8   4        5.67        2.68     56.90 o 
  -6   9   4       67.07       66.84     34.31 o 
  -5   9   4       27.96       41.46     29.97 o 
  -4   9   4      893.56      952.39     50.59 o 
  -3   9   4       18.76       13.94     33.19 o 
  -2   9   4      759.06      848.79     50.51 o 
  -1   9   4       40.64       47.05     38.53 o 
   0   9   4      259.65      285.95     32.75 o 
   1   9   4        2.16       27.52     41.33 o 
   2   9   4      244.21      235.10     50.02 o 
   3   9   4      140.67        2.38     54.35 o 
  -5  10   4      217.88      174.78     30.14 o 
  -4  10   4      476.25      382.01     34.63 o 
  -3  10   4        0.45       10.64     37.11 o 
  -2  10   4        0.17       17.03     36.95 o 
  -1  10   4      291.86      262.27     49.24 o 
   0  10   4      858.73      645.69    413.66 o 
   1  10   4      307.47      269.70     55.75 o 
   2  10   4      405.68      303.28     58.61 o 
   3  10   4       15.65       74.71     51.53 o 
  -4  11   4        5.21       12.98     39.15 o 
  -3  11   4      222.62      277.64     48.04 o 
  -2  11   4      382.79      411.34     55.53 o 
  -1  11   4      373.06      469.58     59.98 o 
   0  11   4      339.12      151.99    170.39 o 
   1  11   4        6.74       16.17     50.31 o 
   2  11   4      201.65      177.62     54.22 o 
  -3  12   4       12.74       31.34     48.24 o 
  -2  12   4        4.03        9.69     47.67 o 
  -1  12   4       76.32       20.09     49.14 o 
   0  12   4      253.31      328.35     44.96 o 
  -7   0   5      162.68      220.60     41.13 o 
  -5   0   5      746.92      810.82     41.32 o 
  -3   0   5       42.05       84.37     23.36 o 
  -1   0   5     4266.34     5436.93     82.36 o 
   1   0   5     5249.51     4944.37     98.47 o 
   3   0   5      172.04      224.44     53.45 o 
   5   0   5     1232.81     1395.31    108.07 o 
  -8   1   5        0.25        1.77     31.53 o 
  -7   1   5       57.26       24.86     27.09 o 
  -6   1   5       50.59       83.07     25.78 o 
  -5   1   5      779.31      847.05     42.76 o 
  -4   1   5        8.25       25.04     21.74 o 
  -3   1   5     2400.17     2496.73     56.95 o 
  -2   1   5       78.43      110.09     19.56 o 
  -1   1   5     1543.84     1633.19     47.94 o 
   0   1   5       58.97       35.16     22.57 o 
   1   1   5     1402.86     1387.36     60.62 o 
   2   1   5      273.70      297.84     43.74 o 
   3   1   5     1852.53     1883.70     84.87 o 
   4   1   5      116.03       64.44     63.98 o 
   5   1   5      536.89      514.16     81.11 o 
  -8   2   5        1.52        8.66     33.06 o 
  -7   2   5      449.68      356.85     28.31 o 
  -6   2   5       27.38       24.82     25.99 o 
  -5   2   5     1476.56     1592.12     52.83 o 
  -4   2   5       17.56       11.24     22.99 o 
  -3   2   5      134.33      123.77     20.51 o 
  -2   2   5       85.65       67.84     19.30 o 
  -1   2   5     5115.05     4149.32     73.02 o 
   0   2   5      179.01      195.13     23.41 o 
   1   2   5     1859.21     2201.02     30.30 o 
   2   2   5       44.98       27.94     42.51 o 
   3   2   5        0.85       67.59     47.30 o 
   4   2   5       74.16       95.36     61.74 o 
   5   2   5      212.39      402.66     75.67 o 
  -8   3   5        2.68       20.52     33.48 o 
  -7   3   5       22.47       20.88     30.19 o 
  -6   3   5        0.37       19.12     26.92 o 
  -5   3   5     1432.07     1228.33     24.62 o 
  -4   3   5      158.48      117.90     24.81 o 
  -3   3   5     3026.65     2838.67     52.10 o 
  -2   3   5      483.07      478.17     31.60 o 
  -1   3   5       89.03       83.84     20.90 o 
   0   3   5       19.96       14.11     18.90 o 
   1   3   5     1339.99     1424.89     59.13 o 
   2   3   5       80.82       51.13     43.99 o 
   3   3   5     1350.60     1435.95     76.73 o 
   4   3   5        2.24       12.51     60.88 o 
   5   3   5       55.56       22.00     72.93 o 
  -8   4   5       11.80        5.07     32.23 o 
  -7   4   5      251.64      363.62     39.74 o 
  -6   4   5       93.23       26.78     25.52 o 
  -5   4   5      229.56      243.50     32.42 o 
  -4   4   5      157.04      148.38     26.02 o 
  -3   4   5       14.87       24.76     19.25 o 
  -2   4   5      176.64      242.02     25.79 o 
  -1   4   5     2547.17     2234.32     58.98 o 
   0   4   5      149.19      169.48     22.13 o 
   1   4   5     2347.12     2771.75     79.95 o 
   2   4   5       15.04       14.85     43.73 o 
   3   4   5       18.99       31.43     55.20 o 
   4   4   5        0.24       41.42     57.43 o 
   5   4   5      576.19      570.42     90.57 o 
  -7   5   5        3.84       17.67     33.43 o 
  -6   5   5        0.54       19.51     29.59 o 
  -5   5   5      141.00      100.58     28.47 o 
  -4   5   5       29.30       39.41     24.20 o 
  -3   5   5     1432.99     1405.47     48.61 o 
  -2   5   5      317.01      350.15     30.51 o 
  -1   5   5      691.35      684.59     41.05 o 
   0   5   5        0.29       14.07     22.31 o 
   1   5   5     1252.52     1272.58     64.47 o 
   2   5   5      208.17      240.76     46.59 o 
   3   5   5     1487.55     1648.66     83.72 o 
   4   5   5       93.34       84.25     69.36 o 
  -7   6   5      333.30      409.36     41.26 o 
  -6   6   5       32.80       18.07     33.01 o 
  -5   6   5      432.94      385.94     30.13 o 
  -4   6   5       12.71        0.00     26.82 o 
  -3   6   5      815.71      735.39     41.66 o 
  -2   6   5       19.34       56.38     28.67 o 
  -1   6   5     1574.57     1777.34     61.68 o 
   0   6   5      212.31      267.84     27.98 o 
   1   6   5      536.01      656.32     54.13 o 
   2   6   5        3.07       25.33     46.22 o 
   3   6   5       14.12       74.57     53.07 o 
   4   6   5        0.43       68.76     68.76 o 
  -7   7   5       26.76       65.85     30.25 o 
  -6   7   5       71.95       72.64     31.46 o 
  -5   7   5      320.25      285.28     30.49 o 
  -4   7   5      345.92      389.97     36.34 o 
  -3   7   5     2426.98     2113.27     73.02 o 
  -2   7   5       44.67       46.94     32.00 o 
  -1   7   5      214.70      176.01     40.26 o 
   0   7   5      138.88      134.54     29.16 o 
   1   7   5      626.26      741.72     61.09 o 
   2   7   5      254.24      271.49     57.31 o 
   3   7   5      569.81      501.51     74.53 o 
   4   7   5       36.04      111.01     67.24 o 
  -6   8   5       48.58       93.03     31.28 o 
  -5   8   5      297.38      335.34     36.91 o 
  -4   8   5        0.43        0.38     30.73 o 
  -3   8   5       37.50       54.23     34.95 o 
  -2   8   5      174.48      170.20     37.81 o 
  -1   8   5      921.10     1123.88     61.86 o 
   0   8   5      687.99      727.01     41.62 o 
   1   8   5     1085.43     1147.18     68.21 o 
   2   8   5        5.13       32.55     50.50 o 
   3   8   5       40.84       65.43     65.43 o 
  -6   9   5       29.04       46.31     31.42 o 
  -5   9   5       28.20       31.61     34.25 o 
  -4   9   5      266.83      246.61     39.45 o 
  -3   9   5      589.71      709.41     54.33 o 
  -2   9   5      176.49      299.49     43.08 o 
  -1   9   5      151.78      155.30     42.81 o 
   0   9   5       61.15       13.40     33.57 o 
   1   9   5      149.14      150.76     54.51 o 
   2   9   5       26.53       59.33     59.33 o 
   3   9   5     1090.93      952.42     81.43 o 
  -5  10   5       94.48      117.44     36.68 o 
  -4  10   5       19.87       23.64     38.87 o 
  -3  10   5        3.64       20.02     38.48 o 
  -2  10   5      147.67      125.24     53.95 o 
  -1  10   5      684.35      579.87     46.93 o 
   0  10   5      314.74      350.05     41.52 o 
   1  10   5      251.98      232.46     60.06 o 
   2  10   5       83.89      120.78     60.79 o 
  -4  11   5       67.43       73.84     43.50 o 
  -3  11   5      397.68      472.19     60.83 o 
  -2  11   5       42.12       39.35     56.73 o 
  -1  11   5        8.48       10.43     57.23 o 
   0  11   5       27.93        5.55     41.43 o 
   1  11   5       41.48       59.74     59.74 o 
  -8   0   6       56.87       73.72     40.29 o 
  -6   0   6      236.79      183.58     28.39 o 
  -4   0   6      122.87      151.43     30.12 o 
  -2   0   6     3484.91     4050.59     74.37 o 
   0   0   6      777.53      736.58     34.77 o 
   2   0   6       73.10      136.44     51.81 o 
   4   0   6      654.25      556.40     86.20 o 
  -8   1   6        0.11       35.64     35.64 o 
  -7   1   6        2.92       14.17     33.25 o 
  -6   1   6      538.15      653.13     42.30 o 
  -5   1   6        0.94       17.81     23.56 o 
  -4   1   6     2091.54     2413.50     65.03 o 
  -3   1   6        0.30       15.44     21.89 o 
  -2   1   6       27.66       71.72     22.73 o 
  -1   1   6        3.92        5.82     27.34 o 
   0   1   6     1787.60     1571.09    230.00 o 
   1   1   6       84.29        2.10     45.96 o 
   2   1   6     1601.75     1517.44     81.02 o 
   3   1   6       10.90        6.35     63.82 o 
   4   1   6       26.41       74.74     71.10 o 
  -8   2   6      248.96      210.73     45.96 o 
  -7   2   6        8.34       18.80     28.98 o 
  -6   2   6       37.77       45.66     30.07 o 
  -5   2   6       24.97       27.02     27.02 o 
  -4   2   6      145.74      111.72     27.16 o 
  -3   2   6      147.89      119.17     24.28 o 
  -2   2   6     2025.64     1866.54     54.09 o 
  -1   2   6       93.75       73.14     28.12 o 
   0   2   6     2062.81     2047.20    392.47 o 
   1   2   6        2.65       14.82     42.46 o 
   2   2   6       21.77       26.05     46.90 o 
   3   2   6        2.29       57.57     60.66 o 
   4   2   6     1215.46     1233.28    102.67 o 
  -8   3   6        2.06        1.42     29.26 o 
  -7   3   6       18.56        5.03     31.47 o 
  -6   3   6      209.56      197.26     33.43 o 
  -5   3   6       13.05        8.77     26.53 o 
  -4   3   6     1059.08      898.87     42.09 o 
  -3   3   6        0.22       19.58     19.58 o 
  -2   3   6        1.83       39.63     20.64 o 
  -1   3   6        7.13       12.36     28.61 o 
   0   3   6      706.87      663.80    103.72 o 
   1   3   6       62.38        8.70     48.83 o 
   2   3   6     1948.20     2092.84     95.21 o 
   3   3   6      136.76        9.77     70.23 o 
   4   3   6      111.44      176.25     81.62 o 
  -7   4   6        0.39       56.29     28.86 o 
  -6   4   6      437.24      483.89     37.89 o 
  -5   4   6        1.84       33.23     24.48 o 
  -4   4   6      122.02       89.56     25.14 o 
  -3   4   6      212.18      232.44     29.38 o 
  -2   4   6     3691.40     3764.28     79.58 o 
  -1   4   6      124.35       69.71     34.65 o 
   0   4   6     1193.54     1216.69    251.81 o 
   1   4   6        3.93        9.04     43.56 o 
   2   4   6      210.48      285.78     65.01 o 
   3   4   6       15.50       19.95     65.16 o 
   4   4   6      433.08      384.84     88.04 o 
  -7   5   6       46.74      108.96     31.90 o 
  -6   5   6      309.84      267.58     32.19 o 
  -5   5   6       68.42       90.83     28.37 o 
  -4   5   6     1817.65     1694.93     59.36 o 
  -3   5   6      191.07      254.71     33.94 o 
  -2   5   6      641.04      739.00     46.07 o 
  -1   5   6       37.08       19.08     35.86 o 
   0   5   6     1376.55     1465.90    254.71 o 
   1   5   6      385.12      378.24     62.82 o 
   2   5   6     1523.91     1420.36     91.85 o 
   3   5   6       59.53      115.11     66.68 o 
   4   5   6       37.24       54.80     80.42 o 
  -7   6   6       47.45      100.18     31.77 o 
  -6   6   6      159.99      124.21     36.13 o 
  -5   6   6        4.43       64.32     27.36 o 
  -4   6   6      100.86      153.82     31.14 o 
  -3   6   6      349.42      365.19     40.45 o 
  -2   6   6      897.99     1077.99     57.42 o 
  -1   6   6      469.81      527.31     52.12 o 
   0   6   6      459.60      484.31     82.55 o 
   1   6   6      152.03      222.89     57.55 o 
   2   6   6        7.08       60.64     60.64 o 
   3   6   6       61.73       95.90     72.03 o 
  -6   7   6      111.58      134.88     34.95 o 
  -5   7   6       64.91       64.91     33.31 o 
  -4   7   6      103.88      118.86     34.21 o 
  -3   7   6       93.69       73.31     39.79 o 
  -2   7   6      111.66      190.25     39.92 o 
  -1   7   6       16.72       43.40     46.25 o 
   0   7   6      544.26      590.03     89.72 o 
   1   7   6        6.82       54.64     55.76 o 
   2   7   6     1007.93      971.33     83.53 o 
   3   7   6      150.79      202.89     72.88 o 
  -6   8   6      120.26      111.12     34.85 o 
  -5   8   6        0.07       36.39     29.48 o 
  -4   8   6      117.92      125.13     36.89 o 
  -3   8   6       28.36       26.64     38.16 o 
  -2   8   6     1040.40     1234.01     70.97 o 
  -1   8   6      236.92      289.20     52.98 o 
   0   8   6      346.68      380.10     99.73 o 
   1   8   6       31.85       57.46     63.39 o 
   2   8   6      192.28       36.67     71.82 o 
  -5   9   6      106.12      152.48     36.29 o 
  -4   9   6      423.50      510.20     49.12 o 
  -3   9   6       37.96      102.74     47.82 o 
  -2   9   6       22.56       21.81     47.56 o 
  -1   9   6      187.95      142.87     58.72 o 
   0   9   6      315.96      283.77     47.03 o 
   1   9   6      204.37      114.76     64.69 o 
  -4  10   6       24.14       90.47     44.18 o 
  -3  10   6       66.09       50.22     52.36 o 
  -2  10   6      233.69      267.00     64.57 o 
  -1  10   6       82.57       54.74     60.10 o 
   0  10   6      269.26      297.34     77.24 o 
  -7   0   7      112.33      194.81     44.32 o 
  -5   0   7      322.71      412.28     42.89 o 
  -3   0   7     1134.21     1382.13     52.47 o 
  -1   0   7      514.02      416.96     46.46 o 
   1   0   7       15.59      115.17     54.54 o 
   3   0   7      928.30      708.79     96.46 o 
  -8   1   7        0.54       19.71     34.58 o 
  -7   1   7      239.04      217.28     43.71 o 
  -6   1   7        0.47       19.03     30.01 o 
  -5   1   7      684.31      649.37     45.25 o 
  -4   1   7        6.35       29.65     29.65 o 
  -3   1   7        6.80       28.45     28.45 o 
  -2   1   7        3.34       47.62     32.54 o 
  -1   1   7     2186.81     2084.83     74.62 o 
   0   1   7        0.77        0.73     30.58 o 
   1   1   7     1611.52     1593.95     86.86 o 
   2   1   7       55.22       66.93     64.72 o 
   3   1   7        6.74       31.37     74.15 o 
  -7   2   7       53.43      114.51     33.29 o 
  -6   2   7        2.26       18.58     27.70 o 
  -5   2   7      195.57      217.26     33.33 o 
  -4   2   7       29.74       12.93     26.93 o 
  -3   2   7     1707.06     2012.17     60.17 o 
  -2   2   7       80.69       80.72     33.15 o 
  -1   2   7     1420.35     1292.07     62.50 o 
   0   2   7       63.80       88.14     50.43 o 
   1   2   7      520.58      476.02     67.32 o 
   2   2   7      161.92      141.89     69.23 o 
   3   2   7      755.66      671.41     99.35 o 
  -7   3   7       84.13       72.62     34.63 o 
  -6   3   7       77.52       74.48     32.31 o 
  -5   3   7      759.24      817.17     44.99 o 
  -4   3   7        1.98       32.66     23.80 o 
  -3   3   7      177.12      238.69     34.44 o 
  -2   3   7        1.67       23.47     31.48 o 
  -1   3   7      982.96      857.79     55.68 o 
   0   3   7      124.01       65.10     35.88 o 
   1   3   7      981.79      990.66     81.62 o 
   2   3   7       52.82      123.86     68.98 o 
   3   3   7       70.83       72.78     79.85 o 
  -7   4   7       33.22       15.19     33.94 o 
  -6   4   7       24.20       24.31     29.30 o 
  -5   4   7      279.89      242.52     33.28 o 
  -4   4   7       48.92       60.86     28.83 o 
  -3   4   7      623.85      747.22     48.08 o 
  -2   4   7      393.96      300.17     38.94 o 
  -1   4   7      273.39      181.40     42.70 o 
   0   4   7       20.94        8.67     32.02 o 
   1   4   7      166.35      155.06     66.39 o 
   2   4   7        3.23      101.68     70.23 o 
   3   4   7      379.96      291.14     94.67 o 
  -7   5   7      174.23      143.18     34.12 o 
  -6   5   7       25.53       47.72     30.43 o 
  -5   5   7      103.21      115.24     31.14 o 
  -4   5   7       68.35       62.24     30.18 o 
  -3   5   7      147.12      214.48     37.80 o 
  -2   5   7        0.83       17.18     37.54 o 
  -1   5   7      671.55      478.99     54.51 o 
   0   5   7       97.39       75.83     36.07 o 
   1   5   7      854.06      843.68     79.38 o 
   2   5   7        1.00       78.29     78.29 o 
  -6   6   7       16.99       45.62     31.03 o 
  -5   6   7        3.86       20.39     32.34 o 
  -4   6   7       34.03       56.78     33.91 o 
  -3   6   7     1387.80     1736.50     72.16 o 
  -2   6   7       18.80       45.60     44.76 o 
  -1   6   7      425.44      425.27     57.57 o 
   0   6   7       73.17       84.59     37.25 o 
   1   6   7      184.80       96.28     73.42 o 
   2   6   7       67.52       10.84     80.30 o 
  -6   7   7       21.15       83.30     31.71 o 
  -5   7   7      310.82      300.01     43.14 o 
  -4   7   7       17.03       31.60     38.45 o 
  -3   7   7       49.40       73.20     44.72 o 
  -2   7   7       32.91       43.02     47.43 o 
  -1   7   7      322.58      341.60     58.68 o 
   0   7   7      133.52      157.60     63.84 o 
   1   7   7      680.18      598.36     85.21 o 
   2   7   7       29.29       83.57     80.02 o 
  -5   8   7       95.94       80.53     39.55 o 
  -4   8   7       68.97       45.83     42.62 o 
  -3   8   7      610.99      819.53     65.97 o 
  -2   8   7       70.41      180.55     55.58 o 
  -1   8   7      214.59      199.99     58.95 o 
   0   8   7       25.05       36.13     44.04 o 
   1   8   7       88.98       39.44     75.96 o 
  -4   9   7        7.51       22.81     44.21 o 
  -3   9   7        8.09        9.54     53.02 o 
  -2   9   7       51.32       72.54     59.40 o 
  -1   9   7      179.56      152.39     65.66 o 
   0   9   7      197.08      264.12     49.35 o 
  -6   0   8       57.24       55.87     33.31 o 
  -4   0   8     1110.50     1020.15     62.97 o 
  -2   0   8      483.15      462.04     58.18 o 
   0   0   8      118.85      117.76     41.00 o 
   2   0   8      725.77      610.93     97.35 o 
  -7   1   8        0.17       21.16     33.04 o 
  -6   1   8      123.64      184.73     40.13 o 
  -5   1   8       29.01       45.05     35.35 o 
  -4   1   8        0.14       24.31     31.62 o 
  -3   1   8        4.76       28.59     34.92 o 
  -2   1   8      562.77      605.44     55.85 o 
  -1   1   8        2.91       68.20     45.69 o 
   0   1   8     1093.69     1019.78    111.23 o 
   1   1   8       12.56        0.00     71.12 o 
   2   1   8        1.29       37.35     77.77 o 
  -7   2   8        0.07       16.51     31.95 o 
  -6   2   8      170.49      134.00     37.76 o 
  -5   2   8        2.95       22.37     29.88 o 
  -4   2   8      700.66      852.92     50.40 o 
  -3   2   8       10.25       41.66     35.84 o 
  -2   2   8        6.99       55.39     43.12 o 
  -1   2   8       75.03       52.56     47.30 o 
   0   2   8      293.08      315.33     46.39 o 
   1   2   8        1.64       32.27     73.72 o 
   2   2   8      578.34      429.64     98.41 o 
  -7   3   8        0.37       31.27     31.27 o 
  -6   3   8      223.70      241.86     37.93 o 
  -5   3   8       10.57       16.71     26.73 o 
  -4   3   8       15.86       11.42     27.45 o 
  -3   3   8       91.98       84.36     38.37 o 
  -2   3   8     1666.04     1324.01     71.86 o 
  -1   3   8        9.64       23.24     45.82 o 
   0   3   8      804.33      635.15    180.93 o 
   1   3   8        3.74       18.19     74.17 o 
   2   3   8        8.12       51.33     88.87 o 
  -6   4   8       65.40       57.00     30.35 o 
  -5   4   8        6.33       13.23     27.97 o 
  -4   4   8      633.04      513.53     42.03 o 
  -3   4   8       68.82        7.69     37.20 o 
  -2   4   8      534.70      490.88     52.59 o 
  -1   4   8       25.33       42.79     47.09 o 
   0   4   8      167.73      132.64     45.17 o 
   1   4   8      162.24      229.33     82.70 o 
  -6   5   8      146.80      108.27     31.89 o 
  -5   5   8        0.55        1.66     30.34 o 
  -4   5   8        0.13        7.16     35.42 o 
  -3   5   8       56.13        4.12     45.40 o 
  -2   5   8      399.21      335.58     53.59 o 
  -1   5   8       10.27       58.51     51.75 o 
   0   5   8      532.74      578.78    182.93 o 
   1   5   8       65.54      101.24     75.45 o 
  -5   6   8       56.31       72.25     36.25 o 
  -4   6   8      636.61      747.41     59.50 o 
  -3   6   8       61.08       90.51     45.19 o 
  -2   6   8      193.10      187.01     59.93 o 
  -1   6   8        9.82      113.69     54.15 o 
   0   6   8      263.08      289.52     51.12 o 
   1   6   8       32.02       94.71     80.99 o 
  -5   7   8       27.15        3.58     37.01 o 
  -4   7   8       42.99       79.59     44.01 o 
  -3   7   8      130.87      206.59     55.62 o 
  -2   7   8      468.89      550.46     70.21 o 
  -1   7   8      175.97      180.22     63.87 o 
   0   7   8      189.08      195.16     51.08 o 
  -3   8   8       10.68       15.25     56.75 o 
  -2   8   8      137.77      130.04     65.83 o 
  -1   8   8       11.80      121.27     58.16 o 
  -5   0   9      479.98      603.19     56.79 o 
  -3   0   9       22.24       71.83     49.31 o 
  -1   0   9     1770.30     1940.65    104.52 o 
   1   0   9      459.31      312.02     99.57 o 
  -6   1   9        7.98        5.78     36.07 o 
  -5   1   9       42.46       28.54     39.96 o 
  -4   1   9       29.90       46.48     39.75 o 
  -3   1   9      523.43      693.29     59.05 o 
  -2   1   9       77.92       81.17     54.11 o 
  -1   1   9      572.95      443.61     73.93 o 
   0   1   9       85.49        9.55     54.30 o 
  -6   2   9       13.26        1.84     33.25 o 
  -5   2   9      252.81      181.54     40.31 o 
  -4   2   9        0.46        5.66     38.00 o 
  -3   2   9      193.69      295.26     52.56 o 
  -2   2   9        0.70       53.51     53.38 o 
  -1   2   9       78.34      179.01     64.14 o 
   0   2   9       20.55       22.42     51.01 o 
  -6   3   9        2.07       15.96     31.47 o 
  -5   3   9       13.05       32.48     29.98 o 
  -4   3   9        8.85       17.49     42.18 o 
  -3   3   9      389.89      403.33     59.27 o 
  -2   3   9       62.87       10.96     55.27 o 
  -1   3   9      358.18      246.99     68.88 o 
   0   3   9        2.13       33.73     77.81 o 
  -5   4   9      259.13      224.51     37.81 o 
  -4   4   9        7.12       28.28     34.76 o 
  -3   4   9       28.74       57.48     45.82 o 
  -2   4   9        0.52       93.23     50.16 o 
  -1   4   9      277.88      262.41     63.95 o 
   0   4   9        8.71       31.35     70.98 o 
  -5   5   9        3.64       27.65     35.41 o 
  -4   5   9       19.51       14.80     50.17 o 
  -3   5   9      391.54      335.44     53.93 o 
  -2   5   9       70.76       37.99     58.97 o 
  -1   5   9      264.53       83.93     69.84 o 
  -3   6   9       30.18       28.84     58.56 o 
  -2   6   9        2.81       51.50     51.86 o 
  -4   0  10       24.80        0.00     46.78 o 
  -2   0  10       27.48       15.39     65.16 o 
  -4   1  10      296.98      313.85     56.19 o 
  -3   1  10        1.20        8.04     55.02 o 
  -2   1  10      101.72      156.89     72.64 o 
  -3   2  10        2.53       13.57     57.96 o 
                                                 
